# Supplementary material for: Autonomous motivation moderates the relationship between fitness application usage and exercise behavior through flow experience: a cross-sectional study among Chinese university students
Source: Front Sports Act Living. 2026 Jun 22;8:1877847. doi: 10.3389/fspor.2026.1877847 (PMC13333593; doi:10.3389/fspor.2026.1877847)
Supplement: Supplementary file 1 [file Table1.xlsx]

## Sheet: Sheet1
ID	sex	grade	field	uses_app	app_duration	app1	app2	app3	app4	app5	app6	app7	ipaq_hi_days	ipaq_hi_min	ipaq_mod_days	ipaq_mod_min	ipaq_walk_days	ipaq_walk_min	ipaq_sit_min	flow1	flow2	flow3	flow4	flow5	flow6	flow7	flow8	flow9	flow10	flow11	flow12	flow13	flow14	flow15	flow16	flow17	flow18	flow19	flow20	flow21	flow22	flow23	flow24	flow25	flow26	flow27	flow28	flow29	flow30
111	1	1	6	1	5	4	5	4	5	5	5	4	5	46	5	38	6	47	425	2	2	2	1	3	2	3	2	2	2	2	1	2	2	2	1	2	2	2	2	2	3	2	2	1	1	3	2	2	2
38	1	1	4	1	2	4	3	3	2	3	3	4	3	19	3	35	3	16	232	2	2	3	2	2	2	2	3	2	2	3	2	2	2	2	2	2	2	3	3	2	3	3	3	3	3	2	2	2	1
179	2	1	1	1	5	4	4	4	4	4	4	4	3	33	4	61	6	17	303	3	3	4	3	5	3	4	3	4	4	3	4	3	3	3	4	4	4	3	3	3	4	4	4	3	4	3	4	3	4
4	2	1	1	1	5	5	5	5	5	5	5	4	3	32	3	54	5	31	329	4	2	3	3	2	2	3	3	3	3	3	2	3	2	3	3	2	3	2	2	3	2	3	3	3	3	3	3	2	3
109	1	1	2	1	5	4	4	4	4	3	4	4	4	23	6	85	6	64	253	5	3	4	4	5	4	4	5	4	4	5	4	5	5	5	4	4	5	5	5	4	4	4	4	5	4	4	5	4	4
271	2	1	3	1	2	3	3	2	4	2	2	2	3	29	4	13	5	34	421	1	2	2	2	2	2	2	2	2	2	1	2	1	2	2	2	2	2	2	2	2	2	2	2	2	1	2	2	2	1
279	2	1	2	1	4	3	3	4	2	3	3	4	1	43	2	85	4	24	393	3	3	2	2	3	3	3	3	3	3	3	3	3	2	3	3	3	3	3	3	3	2	3	3	3	3	2	2	3	3
344	1	1	3	1	4	4	3	3	3	4	4	3	6	60	4	38	7	52	335	3	4	3	3	3	2	4	3	3	3	3	4	3	3	3	3	3	4	3	3	3	3	3	3	3	3	4	3	3	4
7	1	1	2	1	5	5	5	5	4	5	4	5	4	47	4	78	5	40	405	2	3	2	2	2	3	3	2	3	2	2	3	3	2	3	3	2	2	3	3	2	2	2	3	2	2	2	2	2	2
148	1	1	6	1	5	5	4	3	5	4	4	4	4	46	5	61	6	46	437	3	3	4	4	3	4	4	3	4	4	4	4	4	3	4	4	4	4	4	4	3	3	3	4	4	4	3	3	3	4
321	1	1	3	1	5	2	4	3	4	4	4	3	6	78	6	84	6	50	185	3	4	3	4	3	3	3	4	3	2	4	3	4	3	3	3	3	3	3	3	3	3	3	4	3	3	2	3	3	3
91	1	1	1	1	5	5	4	4	5	4	4	4	1	57	4	65	6	25	377	2	2	2	3	3	3	2	3	2	3	2	3	3	2	3	3	2	3	3	2	2	3	2	2	3	3	2	3	3	2
288	1	1	2	1	4	4	3	4	4	3	4	3	2	38	1	60	6	27	304	2	3	3	2	3	3	2	3	2	2	3	3	2	3	3	2	2	3	2	3	3	3	3	3	3	2	2	1	3	3
165	1	1	2	1	4	2	4	3	3	3	3	4	3	44	7	62	6	62	452	3	3	3	4	3	3	4	3	4	3	4	4	3	4	3	4	3	4	4	3	4	4	3	2	4	3	3	2	4	4
319	1	1	5	1	2	4	3	3	4	4	4	4	2	15	5	68	6	50	381	2	4	4	3	3	3	3	3	3	3	3	4	3	3	3	3	4	3	2	3	3	4	3	3	3	4	4	3	3	2
315	2	1	3	1	4	3	4	3	4	4	4	5	4	16	3	44	5	23	476	3	1	2	2	2	2	1	2	2	3	3	2	2	2	3	2	1	1	2	2	2	2	2	2	2	2	2	2	2	3
190	1	1	1	1	2	5	5	3	4	4	4	4	5	81	5	52	6	48	281	4	5	4	4	5	4	4	4	4	4	4	4	4	5	4	4	5	4	5	3	4	5	4	4	5	4	4	5	5	4
345	1	1	5	1	3	3	3	3	3	2	3	3	3	24	4	23	4	44	341	3	3	3	4	3	3	2	4	3	3	4	3	4	3	3	3	3	3	3	3	3	3	3	3	3	3	3	3	4	2
22	1	1	1	1	2	3	2	3	2	2	2	1	0	0	1	3	4	10	474	2	1	1	2	2	2	1	1	1	2	2	1	1	2	1	1	1	1	2	1	1	2	1	2	2	2	1	1	2	1
241	2	1	1	1	3	3	4	4	5	3	3	4	2	77	2	4	2	46	490	3	3	3	3	3	3	4	3	3	3	4	3	3	3	4	3	4	3	3	3	3	3	3	4	3	4	2	4	3	3
254	1	1	5	1	4	5	5	5	4	4	5	4	4	24	6	77	6	57	258	5	4	5	5	5	5	5	5	5	5	4	4	5	5	4	5	5	4	5	4	5	4	4	5	4	4	4	4	5	4
289	1	1	1	1	1	3	4	3	2	3	3	3	3	31	3	32	7	20	507	1	2	2	2	1	2	2	2	3	2	1	2	1	2	2	2	1	2	2	3	3	2	2	2	2	2	2	2	2	2
253	2	1	1	1	1	2	3	3	3	2	3	2	1	14	2	0	2	10	484	1	1	1	2	1	1	1	2	2	2	1	1	1	1	2	1	2	1	2	1	1	1	1	2	2	2	1	1	1	1
272	2	1	5	1	2	3	2	3	3	3	2	1	1	2	3	26	4	20	422	2	1	1	2	2	2	2	1	2	1	2	2	1	2	1	1	1	2	2	1	1	2	2	2	2	1	2	2	2	2
317	1	1	1	1	4	4	4	3	4	3	4	4	4	40	4	52	5	37	396	4	3	3	4	4	4	3	3	3	3	4	4	3	4	3	3	4	4	4	4	3	3	4	4	3	3	4	5	5	4
208	2	1	2	1	3	4	4	4	3	4	4	4	5	32	4	65	6	43	435	3	3	3	3	3	3	3	3	3	4	3	3	3	3	3	3	3	3	3	3	2	3	3	3	3	2	3	2	3	4
291	1	1	4	1	2	4	4	4	3	3	3	3	6	35	3	53	4	10	437	3	2	3	3	2	2	2	2	3	1	2	2	2	3	3	2	1	2	3	3	2	2	2	2	2	3	2	2	2	2
333	1	1	1	1	5	4	4	5	5	4	5	4	7	89	6	123	6	70	272	4	3	4	4	4	4	3	3	3	2	4	3	3	3	4	4	3	5	3	3	3	3	4	4	4	3	4	4	4	4
213	2	1	3	1	3	4	4	4	4	3	4	4	5	21	6	56	7	30	419	3	2	3	3	3	3	3	3	3	4	3	4	3	3	4	3	3	3	4	3	2	4	3	3	4	4	3	3	3	3
144	1	1	6	1	4	3	4	4	5	5	4	5	7	68	5	61	6	69	228	5	5	5	4	4	4	5	4	4	4	4	4	4	5	4	5	4	4	4	4	4	3	4	5	4	4	4	4	4	4
87	2	1	3	1	5	5	5	5	4	5	4	4	3	43	5	58	5	33	423	3	4	3	4	3	4	4	4	4	4	4	4	4	4	4	4	4	4	5	4	4	4	4	4	5	3	4	3	4	5
107	1	1	5	1	2	3	2	3	2	2	3	3	5	41	6	50	5	36	449	1	2	2	2	2	1	2	2	2	3	1	2	2	1	1	1	2	2	1	1	2	2	1	3	2	2	2	2	2	2
75	2	1	4	1	4	5	5	4	4	4	5	5	4	44	2	69	6	24	367	3	3	4	3	3	3	2	3	4	4	3	4	3	3	3	4	3	3	4	3	3	3	4	4	4	3	3	3	3	4
207	1	1	4	1	2	2	3	3	3	2	2	2	3	0	0	0	4	36	487	1	2	2	2	1	1	2	2	1	1	1	2	1	1	1	1	1	2	2	2	1	2	1	2	1	2	2	1	2	2
84	1	1	2	1	2	1	1	2	3	3	3	3	3	18	4	17	6	35	396	3	2	2	2	3	2	3	2	1	1	1	2	2	2	3	2	2	2	2	2	1	3	2	2	2	3	2	2	3	2
127	2	1	2	1	5	4	3	4	3	4	4	4	1	16	6	28	4	16	405	2	3	2	3	2	3	3	3	3	2	2	2	2	3	3	3	3	2	2	2	2	3	3	3	2	2	3	2	3	2
227	2	1	1	1	2	3	3	3	3	3	4	3	3	59	5	35	6	35	311	2	3	3	2	2	3	3	4	2	3	3	3	3	3	3	3	3	2	2	3	3	3	4	3	4	2	2	3	2	3
301	1	1	1	1	5	4	5	5	5	4	4	4	7	40	5	70	6	21	410	3	4	3	2	3	3	3	3	2	3	4	4	2	4	4	4	3	3	4	3	4	3	4	3	3	4	4	3	4	3
100	1	1	5	1	5	3	3	4	5	4	4	3	3	19	2	14	5	15	410	3	2	3	3	3	4	3	3	3	3	3	3	3	3	2	3	3	3	3	3	2	3	3	3	3	3	4	3	2	3
20	1	1	3	1	3	4	4	3	4	3	4	4	4	36	3	0	4	17	443	3	3	3	4	3	4	3	3	4	3	4	3	4	3	4	4	4	3	4	4	3	3	4	4	4	3	3	4	4	3
188	2	1	1	1	3	3	3	3	2	1	3	5	2	3	4	26	5	32	516	2	2	3	3	3	3	3	3	3	3	2	3	2	2	2	2	2	2	2	3	2	2	2	2	3	3	3	3	2	3
257	2	1	3	1	4	3	4	3	3	4	4	4	2	19	2	36	4	22	327	2	3	4	3	3	3	4	2	3	3	2	3	3	4	3	3	2	3	2	3	3	3	3	3	3	3	4	3	3	3
51	2	1	1	1	1	4	4	3	3	2	3	4	4	22	2	40	6	37	401	3	3	3	3	3	2	4	2	3	3	2	4	3	3	2	2	3	3	2	3	3	3	3	2	2	2	3	3	3	3
267	2	1	3	1	4	2	3	2	3	3	3	3	5	24	4	46	5	26	552	2	2	3	2	1	3	2	3	3	2	2	2	2	2	2	2	2	2	3	2	3	2	2	3	2	2	2	2	2	2
212	2	1	1	1	5	5	5	5	5	5	5	5	4	58	5	63	7	67	269	5	5	5	5	5	5	5	5	4	5	5	4	5	5	5	5	4	5	5	4	5	5	4	4	4	5	4	4	5	5
214	1	1	2	1	3	4	4	4	4	4	4	4	3	18	5	33	5	27	451	4	3	3	3	4	3	3	3	5	2	3	3	3	3	3	3	3	3	4	3	2	4	2	3	3	3	3	3	3	3
5	1	1	1	1	5	4	4	4	4	4	4	5	3	64	2	45	6	54	259	4	3	3	2	3	3	3	3	3	3	4	4	4	3	3	3	4	3	4	4	3	3	3	3	3	3	3	4	3	3
268	2	1	1	1	4	4	4	4	4	5	4	4	6	74	5	75	7	57	128	3	3	4	3	3	3	4	3	4	3	4	3	3	3	3	4	3	3	3	3	4	3	3	3	3	3	2	3	3	3
264	1	1	2	1	5	4	5	4	5	5	5	5	7	84	6	71	6	53	200	4	4	4	4	4	4	4	3	4	4	4	4	4	4	4	3	4	3	4	5	4	4	5	4	4	5	4	3	4	3
110	1	1	1	1	1	1	3	3	2	2	2	3	3	2	2	4	6	30	510	3	3	3	3	3	3	2	3	3	3	2	2	3	3	3	2	3	4	3	2	3	3	3	2	3	3	3	3	3	2
349	1	1	5	1	4	4	4	3	4	4	3	3	2	46	4	65	5	52	349	4	3	2	3	4	4	3	4	3	3	4	4	4	4	3	3	3	3	3	3	4	3	3	3	4	4	4	4	3	3
238	1	1	5	1	3	3	2	2	4	3	4	4	2	69	1	38	5	27	401	3	3	4	2	2	3	3	3	2	2	3	3	3	3	2	2	3	3	2	3	3	3	2	2	2	3	2	3	3	3
58	1	1	3	1	5	3	4	3	4	4	3	3	3	35	4	18	6	22	440	3	2	2	4	3	3	3	3	3	3	2	2	2	3	3	3	3	3	3	2	2	3	3	2	3	4	3	2	3	2
261	2	1	1	1	1	3	3	2	3	2	3	3	0	0	2	7	5	17	455	2	2	3	3	2	2	2	2	3	3	2	2	2	3	3	1	3	3	2	2	2	2	2	3	2	3	3	2	2	3
80	1	1	3	1	2	4	3	3	4	4	4	3	4	62	2	62	5	56	190	3	2	3	4	3	4	3	3	3	3	3	3	4	4	2	3	4	3	3	4	3	4	4	3	3	3	4	4	3	3
236	2	1	1	1	4	3	3	4	2	3	3	3	2	53	3	50	6	13	412	2	2	3	3	3	3	2	3	4	3	2	3	3	3	2	2	2	2	3	3	3	3	3	2	3	3	3	3	3	3
19	1	1	1	1	3	5	5	4	5	4	4	3	4	37	3	46	5	59	356	2	3	3	4	3	3	4	2	3	3	3	3	4	3	3	3	2	2	3	3	2	3	4	3	2	3	3	3	3	3
166	2	1	3	1	2	2	2	3	2	3	4	2	2	3	2	12	6	10	347	2	2	2	3	3	2	2	2	2	3	2	2	2	2	2	3	2	1	3	2	2	2	2	2	2	3	2	2	2	3
230	2	1	1	1	3	5	4	4	5	4	5	4	6	61	4	56	5	49	198	4	3	3	3	4	3	3	4	3	3	3	3	3	2	3	3	3	3	3	4	3	4	3	3	3	3	3	3	3	3
323	2	1	5	1	5	4	4	5	5	3	5	5	3	61	3	38	5	34	281	4	4	3	4	4	3	4	4	4	4	4	4	4	4	4	4	3	4	4	4	4	5	3	3	3	4	3	4	4	4
237	1	1	1	1	1	2	2	2	3	4	3	2	1	15	4	20	3	25	587	3	2	2	3	3	3	3	2	3	3	3	3	2	2	3	3	2	3	3	3	3	2	3	3	2	2	2	2	3	3
105	2	1	2	1	4	3	3	3	4	4	2	4	1	33	5	9	5	20	491	2	3	2	2	2	2	3	3	3	3	3	3	2	2	3	2	2	3	3	3	3	2	2	2	3	3	3	3	3	3
121	2	1	4	1	4	4	4	4	3	5	4	4	2	21	4	73	6	34	381	3	2	2	2	3	3	2	2	2	3	2	2	3	2	2	2	2	3	3	3	3	2	2	2	2	2	3	4	2	2
170	2	1	5	1	2	2	2	2	3	2	2	2	3	4	3	19	7	37	386	2	2	2	2	3	2	2	3	2	2	2	2	2	2	3	2	2	2	2	2	2	2	3	2	1	3	3	2	3	2
137	1	1	5	1	4	4	3	2	3	4	4	4	2	77	7	68	4	33	351	3	3	3	2	3	3	3	3	2	3	3	3	3	2	3	2	3	3	3	3	3	3	2	3	3	3	3	2	3	3
251	1	1	3	1	1	4	4	3	5	4	4	4	4	43	4	25	3	28	384	3	3	3	3	3	4	3	3	3	3	3	3	3	3	3	3	3	4	3	3	4	3	3	4	3	3	4	4	3	3
285	2	1	3	1	5	4	5	5	5	5	5	4	7	66	4	99	7	62	408	5	4	4	4	4	3	4	3	4	3	3	4	3	3	3	4	3	4	4	5	4	4	3	4	3	3	3	3	3	4
248	2	1	5	1	2	4	4	2	4	4	4	2	5	35	5	57	5	10	245	3	3	4	3	3	4	3	3	4	4	4	3	3	3	4	3	4	3	3	3	3	3	3	4	3	3	4	3	3	3
123	1	1	2	1	4	3	5	3	4	4	4	4	4	54	3	63	7	30	407	2	4	3	1	3	3	3	3	3	3	3	3	3	3	3	3	2	2	3	3	3	3	4	3	2	3	3	2	3	4
28	1	1	4	1	4	4	4	3	4	3	4	3	4	44	2	55	7	33	461	3	3	2	3	3	3	3	3	3	3	4	2	3	3	3	4	3	3	3	3	2	3	3	3	3	3	3	3	3	4
250	2	1	3	1	4	4	4	4	4	4	5	4	7	93	7	111	7	85	120	4	4	5	4	4	4	4	5	5	4	4	4	4	4	4	5	4	4	5	4	5	5	4	4	5	4	4	4	5	4
338	2	1	3	1	2	3	3	3	4	4	4	4	5	35	3	17	4	30	313	3	2	3	2	2	2	3	2	2	3	3	3	1	3	4	3	2	3	2	2	1	3	2	3	2	2	3	2	3	3
197	2	1	1	1	2	4	5	4	5	5	4	5	7	48	4	55	4	16	318	3	4	3	3	4	3	3	3	3	3	4	3	3	3	2	3	3	4	3	4	4	3	3	4	4	3	3	3	3	3
314	2	1	1	1	4	5	3	4	3	4	4	3	5	14	0	0	4	38	298	2	3	3	3	3	4	3	2	3	3	4	3	3	3	3	3	3	4	3	3	3	3	3	3	3	3	3	3	4	2
85	1	1	1	1	4	4	5	4	4	5	5	5	3	54	5	60	6	41	319	3	2	4	4	3	3	3	4	2	4	3	3	3	3	4	3	4	4	3	3	3	3	3	4	4	5	3	3	4	3
240	1	1	3	1	1	3	2	4	3	3	3	3	1	16	3	12	3	11	441	1	2	3	3	2	2	2	2	2	2	2	3	2	2	3	3	2	2	2	2	2	2	2	2	2	2	2	2	1	2
340	1	1	1	1	3	4	4	4	3	4	3	4	3	68	4	67	6	26	265	3	2	3	3	3	3	3	3	3	2	2	4	3	2	3	2	2	2	2	3	3	2	3	3	3	3	3	2	3	3
249	2	1	5	1	4	4	3	3	3	3	4	2	6	36	5	24	5	10	442	2	3	2	3	3	3	3	3	3	3	4	3	3	2	3	4	2	2	3	3	2	3	3	2	3	3	4	3	3	3
239	2	1	1	1	1	3	3	2	2	3	2	3	0	0	2	33	5	10	607	2	3	3	3	2	2	2	3	3	3	2	3	2	3	2	2	2	2	2	3	1	2	2	2	3	2	2	3	2	2
316	2	1	5	1	2	4	3	4	3	4	5	4	4	48	3	49	6	28	455	3	3	3	4	2	3	4	4	3	3	3	3	4	3	3	4	3	4	3	4	3	3	3	4	3	4	4	4	4	3
81	2	1	3	1	4	2	3	2	2	2	3	3	2	17	5	9	7	31	291	2	2	2	3	3	2	2	2	2	2	3	3	2	3	3	2	2	2	3	3	2	2	2	3	3	2	2	3	2	3
178	1	1	3	1	2	4	5	3	4	3	2	4	4	57	5	54	7	63	194	3	3	3	3	2	3	2	3	3	3	4	2	4	2	4	3	3	3	3	3	2	3	3	3	3	3	3	3	3	3
293	2	1	1	1	5	4	4	3	3	4	4	3	3	37	2	55	6	34	467	3	3	3	2	2	2	2	2	3	2	2	2	2	3	2	2	3	2	3	2	2	2	2	2	3	3	3	2	3	2
25	1	1	3	1	5	5	4	4	4	5	4	4	7	85	6	51	7	39	283	5	4	5	5	5	5	4	4	4	5	4	3	5	4	4	5	5	5	5	4	4	5	5	5	5	4	3	5	4	4
243	2	1	3	1	4	4	5	4	3	4	4	3	7	75	5	44	6	38	353	4	3	4	3	4	4	3	2	3	4	3	3	4	2	4	3	3	4	3	3	4	3	3	3	4	4	3	4	3	3
193	2	1	4	1	5	4	4	4	4	3	5	3	5	67	4	35	6	48	318	3	3	3	3	3	3	2	3	2	3	3	3	2	2	3	3	3	4	3	2	2	2	2	3	2	3	3	2	2	4
143	1	1	1	1	3	4	3	4	4	3	3	3	3	29	2	29	7	11	500	2	3	3	3	2	3	3	3	3	2	3	3	3	3	2	3	3	3	3	3	3	3	3	3	3	4	3	2	2	2
252	1	1	3	1	5	5	4	4	5	5	5	5	1	20	3	43	5	22	500	3	3	3	3	3	3	3	4	2	3	2	3	3	2	3	2	3	3	4	2	3	3	3	3	3	3	3	3	3	3
31	2	1	1	1	5	4	4	3	4	4	5	4	4	4	3	22	7	10	411	2	3	2	2	2	3	3	2	2	3	2	3	3	3	3	2	3	2	2	3	2	3	2	2	2	2	1	3	2	3
23	1	1	1	1	1	4	4	4	4	3	4	4	7	54	6	52	4	14	491	4	4	4	4	4	4	4	4	4	4	4	4	3	4	3	4	4	4	3	4	4	5	4	4	3	5	4	4	4	5
73	1	1	1	1	5	3	3	4	5	4	4	5	5	66	6	88	5	38	250	4	4	3	4	3	3	3	3	3	3	4	3	3	4	4	4	4	3	4	4	4	3	4	3	4	4	4	4	3	3
332	2	1	3	1	3	4	4	4	3	4	3	3	4	38	4	42	5	39	425	3	3	3	3	4	4	3	3	3	3	3	3	4	3	3	3	3	3	3	3	3	3	3	3	4	3	2	3	3	3
295	1	1	2	1	4	4	4	4	4	5	4	4	4	28	6	46	5	29	272	3	2	4	3	3	3	4	4	3	4	3	3	3	3	3	4	4	3	3	3	4	5	3	3	3	3	3	3	3	4
21	2	1	5	1	3	4	5	4	4	4	4	4	4	27	4	56	6	40	272	3	3	4	4	3	4	3	4	3	4	3	4	3	3	3	3	4	4	3	3	3	4	3	4	4	3	3	3	4	3
156	1	1	1	1	5	5	4	5	5	4	4	5	5	71	7	85	5	71	216	5	5	5	5	4	4	5	4	5	5	4	5	4	5	5	4	5	4	5	4	4	4	4	5	3	5	4	4	3	5
119	2	1	1	1	1	4	3	3	4	3	2	4	2	62	3	10	7	35	418	3	3	3	3	3	3	3	3	3	2	3	3	3	2	3	3	3	2	3	3	3	2	2	2	3	3	3	3	3	3
280	2	1	3	1	3	3	4	3	4	3	3	4	2	45	3	31	5	30	349	2	3	3	2	3	2	3	3	3	2	2	2	2	3	3	3	3	2	3	3	3	3	3	3	3	3	3	2	2	3
90	1	1	5	1	4	5	4	4	4	5	5	5	3	44	3	61	7	37	147	4	4	4	4	4	4	5	3	5	4	4	4	5	5	3	4	5	4	5	4	4	3	5	4	5	5	4	4	5	4
306	2	1	3	1	5	3	4	4	4	5	4	4	2	36	4	68	5	17	445	3	3	4	4	3	3	3	3	3	3	3	2	3	3	3	3	3	3	2	3	3	3	2	3	3	3	3	4	3	3
60	1	1	4	1	2	4	4	4	4	4	4	3	4	16	2	14	4	36	519	3	2	3	3	3	3	4	4	2	3	3	2	3	3	4	2	3	2	3	2	3	3	2	3	3	3	2	3	2	4
255	1	1	2	1	4	3	5	4	5	4	5	4	4	62	5	74	4	42	315	4	3	3	4	3	3	3	4	3	3	3	4	4	3	4	4	3	4	3	3	3	4	4	3	3	3	4	4	3	3
318	1	1	3	1	5	4	3	4	3	3	4	3	2	72	2	47	6	25	413	2	1	2	3	3	2	2	3	3	2	3	3	3	2	3	2	3	2	2	2	2	2	2	2	2	2	2	3	3	2
327	2	1	4	1	3	3	2	3	3	2	3	2	1	0	2	14	5	39	452	3	2	2	2	2	2	1	1	1	1	1	2	2	1	2	2	2	2	2	1	2	2	2	2	1	2	2	2	1	2
66	1	2	3	1	4	5	3	4	4	5	4	5	7	57	6	116	6	63	311	4	4	4	4	4	5	3	3	4	4	5	4	3	4	4	4	4	5	4	5	4	4	4	4	4	4	4	4	4	4
177	2	2	3	1	3	5	3	5	4	5	4	4	7	92	5	90	7	60	243	4	4	4	4	4	4	4	5	3	4	5	4	5	4	4	5	3	4	4	5	4	4	4	4	5	5	4	5	4	4
218	2	2	5	1	3	4	3	3	3	3	4	4	3	28	3	42	6	29	482	3	2	2	2	3	2	1	3	2	3	3	2	2	1	2	3	2	4	2	3	2	1	2	2	4	2	2	2	3	2
145	1	2	1	1	1	3	4	2	3	3	4	3	3	16	3	20	6	48	205	2	2	3	3	3	2	4	3	2	3	3	2	2	2	2	2	2	3	3	3	2	2	3	3	3	3	3	2	3	2
106	1	2	3	1	5	4	5	5	4	5	5	5	4	26	3	55	6	50	332	2	2	2	3	1	1	2	2	2	1	2	2	1	3	1	2	1	2	3	2	2	2	1	2	2	2	1	2	2	2
116	2	2	3	1	5	5	4	4	3	4	4	4	5	45	5	32	6	19	415	4	2	2	3	3	3	3	3	3	3	3	3	3	3	3	2	3	3	3	2	4	3	2	3	3	3	2	3	2	4
283	1	2	1	1	2	2	4	3	4	3	3	3	3	53	6	45	6	31	263	3	3	4	3	4	3	3	3	2	4	3	3	3	3	3	3	3	4	3	3	2	3	4	3	4	3	3	3	2	4
43	1	2	3	1	4	4	4	4	4	3	5	4	4	58	4	47	5	27	326	3	2	3	3	3	2	3	2	3	3	4	4	3	3	3	3	3	4	3	4	3	2	2	3	3	3	3	4	3	2
341	1	2	3	1	2	4	5	4	3	3	4	3	1	0	3	0	5	21	477	3	2	2	2	3	2	2	2	2	3	3	3	2	3	3	2	2	1	3	2	2	2	3	2	2	3	2	1	3	2
201	2	2	1	1	5	5	4	4	5	3	5	5	7	55	3	50	7	48	238	5	4	5	5	4	4	4	4	3	4	4	5	4	4	5	4	4	4	4	4	5	4	3	4	3	5	4	4	4	4
146	1	2	2	1	5	4	4	3	4	4	4	4	4	63	5	40	7	55	275	3	3	3	3	3	3	3	2	3	3	3	3	4	4	3	4	4	3	3	3	2	3	2	3	3	3	3	3	4	3
347	2	2	1	1	3	4	4	4	5	4	5	5	6	57	6	72	7	42	128	4	5	4	5	5	5	5	5	5	4	5	4	5	4	5	5	5	5	5	5	5	5	5	4	5	5	5	5	5	5
274	2	2	1	1	2	4	3	4	4	4	3	4	4	20	5	60	7	25	329	3	2	3	3	4	4	3	4	3	3	3	3	3	3	3	3	3	3	3	3	3	3	2	3	2	2	3	2	3	3
276	1	2	1	1	3	2	2	3	2	3	4	3	3	0	4	10	4	10	500	2	1	2	2	2	1	1	1	2	1	2	1	1	2	1	2	1	1	2	2	1	2	2	1	2	2	1	1	1	1
320	1	2	1	1	2	4	3	3	3	2	3	2	3	70	2	41	6	44	264	2	2	2	2	3	3	2	2	3	3	2	2	2	2	3	2	2	3	3	2	2	2	1	2	2	2	2	2	2	3
37	1	2	2	1	4	5	4	5	5	5	4	5	5	37	5	56	7	37	415	3	4	4	4	4	5	4	3	4	4	3	4	4	3	4	4	4	4	3	3	4	4	4	4	4	3	3	4	4	4
45	1	2	1	1	2	4	4	4	5	4	4	3	5	65	6	94	7	63	155	3	4	3	2	3	2	3	3	3	1	3	3	4	3	2	2	3	3	3	3	3	3	2	3	3	4	2	3	4	3
199	2	2	1	1	5	4	4	5	4	4	5	4	4	86	3	54	5	40	403	4	3	3	3	3	3	4	3	3	3	3	3	4	3	4	4	3	3	3	4	4	3	4	4	3	4	4	3	3	3
342	1	2	4	1	1	5	4	5	4	4	2	4	7	84	3	54	4	35	315	4	3	4	4	4	4	4	5	5	4	4	4	4	4	4	4	4	4	5	4	4	4	3	4	4	4	4	3	4	4
343	1	2	1	1	2	3	3	3	3	2	3	2	1	32	3	33	3	53	351	3	3	3	2	3	1	3	2	2	2	2	2	3	3	2	2	2	2	2	2	2	2	3	2	3	3	2	3	3	2
103	1	2	3	1	4	5	4	3	4	4	3	4	2	29	2	27	4	23	356	3	4	3	3	4	3	4	3	3	3	2	3	3	3	3	3	4	3	3	4	3	4	4	4	4	2	3	3	3	3
325	2	2	5	1	2	4	3	4	4	3	3	4	5	7	3	78	5	46	187	3	3	3	3	3	4	4	4	4	3	3	4	4	4	3	3	4	4	3	3	3	3	4	3	4	3	4	3	4	4
223	1	2	5	1	5	4	4	5	5	4	4	5	3	44	4	97	5	48	409	3	3	4	4	4	5	5	4	3	2	4	5	4	4	4	4	4	3	4	5	4	4	4	4	4	4	3	3	4	4
94	2	2	3	1	4	3	4	4	4	4	4	4	2	33	3	60	7	55	306	3	3	3	3	4	4	4	3	3	4	3	3	3	3	3	3	3	3	3	3	4	3	3	3	3	3	4	4	4	2
256	2	2	2	1	5	5	5	4	4	4	5	4	3	65	3	40	7	49	482	4	2	3	3	2	3	3	3	4	3	4	3	4	3	3	3	3	4	3	3	4	3	3	3	4	4	2	3	4	4
292	1	2	3	1	3	4	5	5	4	4	4	5	5	45	4	68	7	61	258	3	3	3	4	4	3	2	4	3	4	4	3	4	4	4	3	3	3	3	3	4	3	3	3	3	4	4	2	3	3
259	2	2	1	1	3	4	3	4	4	2	3	4	6	68	4	55	6	51	500	3	3	3	3	3	4	2	3	3	3	4	3	4	2	3	3	3	4	3	3	3	3	3	2	3	2	3	3	3	3
307	1	2	3	1	5	4	5	5	4	5	5	5	7	76	7	92	7	63	357	5	5	5	5	5	5	5	5	5	5	5	5	5	5	5	5	5	5	5	5	5	5	5	5	5	5	5	5	5	5
141	2	2	1	1	1	3	1	3	3	1	3	3	1	3	0	0	4	20	428	2	1	2	1	2	1	1	1	1	1	2	2	2	2	1	2	1	2	1	2	2	2	2	3	2	1	1	3	2	1
229	2	2	3	1	2	3	4	3	4	3	4	4	0	0	3	30	5	29	530	3	3	3	3	3	3	2	3	2	2	3	3	2	3	2	3	2	3	3	3	4	2	3	2	3	2	3	2	3	2
308	1	2	4	1	3	4	4	5	4	4	5	5	4	64	6	87	3	50	364	3	3	3	4	3	3	4	4	4	4	4	5	3	4	4	4	3	3	3	3	2	4	3	4	3	3	3	3	4	3
133	1	2	1	1	4	2	4	4	3	3	5	4	5	49	6	41	4	45	262	3	3	2	3	2	2	2	3	3	3	3	3	2	3	3	2	2	3	2	3	3	3	3	2	3	3	3	1	3	3
130	1	2	2	1	4	5	5	5	5	4	5	5	6	38	3	55	5	30	276	4	4	4	4	4	4	5	5	4	3	4	4	4	4	4	5	5	3	4	5	4	5	4	4	4	4	4	4	4	4
290	2	2	4	1	1	2	3	2	2	4	2	2	2	41	4	44	6	22	262	2	2	2	2	2	2	1	2	2	1	2	2	2	2	2	2	2	1	2	2	2	3	1	1	2	2	2	2	2	2
311	1	2	1	1	5	4	5	5	5	5	4	4	4	46	6	79	6	36	294	4	4	4	3	3	4	4	4	4	4	3	4	4	4	4	4	4	3	5	4	4	4	4	4	3	4	4	4	3	4
196	1	2	1	1	4	5	4	4	3	4	3	4	5	53	5	72	7	49	399	4	4	3	4	4	3	4	3	3	4	3	3	3	3	4	4	3	3	3	3	4	4	4	3	3	4	3	4	4	2
48	1	2	3	1	2	3	4	3	3	3	4	3	2	13	7	43	7	44	414	3	3	2	3	4	2	3	3	4	3	2	3	3	2	3	3	3	4	2	3	3	2	3	3	4	3	2	3	3	3
26	2	2	4	1	3	2	2	3	3	3	3	3	2	24	4	35	4	28	630	3	4	3	4	3	3	3	4	3	3	2	4	3	4	2	4	3	3	3	2	3	3	3	4	3	3	3	3	3	3
55	2	2	1	1	5	4	4	3	4	2	3	4	2	50	5	4	5	26	227	2	2	3	3	3	2	2	3	3	2	2	3	3	3	3	2	3	2	3	1	2	3	3	2	3	3	2	3	3	2
153	1	2	1	1	1	2	3	4	3	3	4	3	4	27	4	50	5	35	269	4	3	3	3	3	2	3	3	3	3	3	3	3	3	3	2	3	3	3	3	4	3	3	3	3	3	3	3	2	3
11	1	2	4	1	5	5	3	4	4	4	4	4	0	0	4	41	7	28	416	2	3	3	3	3	2	3	3	3	3	2	3	3	3	4	3	3	3	3	3	3	3	2	3	3	3	3	3	3	3
176	1	2	1	1	4	3	4	5	4	2	3	3	0	0	2	0	4	10	513	3	2	3	2	2	2	2	1	2	2	2	2	2	2	3	2	2	3	3	2	2	3	2	3	2	2	2	2	2	2
273	2	2	3	1	5	5	4	4	4	5	4	4	3	54	7	63	6	57	354	5	5	4	3	4	3	4	3	4	3	4	5	4	4	4	3	4	4	3	3	4	4	5	4	3	4	4	3	4	3
125	1	2	3	1	4	4	4	3	4	3	5	4	5	18	4	14	5	10	479	2	3	2	3	2	3	3	2	2	2	2	2	2	2	2	3	2	2	3	3	1	2	3	2	2	3	2	2	2	2
328	2	2	4	1	4	5	5	5	4	5	5	5	3	34	4	61	5	30	385	2	2	1	2	1	2	2	2	1	1	2	2	1	2	2	2	2	2	2	1	1	1	1	2	2	2	2	1	2	3
77	2	2	1	1	1	3	3	4	1	2	2	2	0	0	0	0	3	10	541	1	3	2	2	2	2	2	2	2	2	2	2	2	2	3	1	3	2	2	2	2	2	2	2	2	2	2	3	2	2
305	2	2	4	1	3	4	4	4	4	4	3	3	2	80	3	50	6	31	136	2	3	3	4	2	3	4	3	3	4	4	3	4	3	3	4	4	3	4	4	3	3	4	4	3	3	4	3	3	3
258	2	2	1	1	5	4	4	3	4	5	3	4	1	0	5	29	5	21	462	4	3	4	3	3	2	3	4	4	3	4	3	4	3	3	3	3	4	3	3	3	3	3	3	3	3	4	3	3	3
277	2	2	3	1	2	3	3	2	3	2	4	3	1	0	3	26	3	14	404	3	2	3	2	2	2	2	2	2	2	2	3	2	2	3	2	2	1	2	3	2	3	2	3	2	2	2	2	2	3
13	2	2	2	1	5	5	4	5	4	5	5	5	3	85	6	87	7	33	379	3	4	4	4	3	3	4	3	3	3	4	3	4	3	3	4	3	3	3	4	3	3	3	3	4	3	3	3	4	3
16	1	2	5	1	4	3	3	5	4	3	3	4	4	97	5	64	7	30	353	4	3	4	4	4	4	3	4	4	4	4	4	3	4	3	4	4	3	4	3	5	3	4	4	3	3	3	3	4	4
217	1	2	1	1	3	4	4	4	5	5	4	3	6	49	4	109	7	52	315	4	5	4	4	4	4	5	5	4	4	4	4	5	3	4	3	4	4	5	5	4	4	4	4	5	4	5	4	4	4
79	1	2	3	1	3	4	4	4	4	4	5	3	3	64	7	58	7	49	441	5	5	4	5	5	5	4	5	5	5	5	5	4	4	5	5	4	5	5	5	5	5	5	5	4	5	5	5	5	5
74	2	2	2	1	5	4	4	3	4	4	4	4	6	47	3	66	6	59	484	3	3	3	4	4	3	3	3	3	3	3	2	3	3	2	3	3	3	3	3	3	3	3	3	3	3	3	3	3	3
234	1	2	3	1	1	3	3	4	2	3	3	4	3	67	2	6	5	27	408	2	2	2	2	1	2	3	2	2	1	2	2	2	2	1	3	2	3	2	2	2	2	2	2	2	1	3	2	2	2
215	2	2	3	1	1	2	3	2	3	3	4	2	3	9	4	21	4	43	519	3	3	2	3	2	3	3	2	3	2	3	2	3	3	3	3	3	3	3	3	2	3	2	4	3	2	3	3	3	3
221	2	2	4	1	4	4	3	4	4	3	4	3	1	5	1	21	3	34	386	3	4	4	3	2	3	3	3	3	3	3	3	3	3	4	4	3	2	3	3	3	3	3	3	3	3	3	3	3	2
286	1	2	2	1	4	4	3	4	4	4	3	3	5	0	1	76	6	31	433	3	3	4	3	3	3	3	4	3	3	3	3	3	3	3	3	4	3	4	3	4	4	3	3	4	3	3	3	3	3
246	2	2	1	1	2	2	2	3	2	3	3	3	3	50	3	48	6	30	541	2	2	2	2	2	2	2	3	2	3	2	2	2	3	2	2	2	2	1	2	2	3	1	2	2	2	2	2	3	2
220	2	2	1	1	3	5	3	4	5	4	4	3	3	18	3	33	5	49	255	3	3	3	3	3	3	3	2	3	3	2	3	2	3	3	3	2	3	2	3	2	2	3	4	3	3	3	3	3	3
67	1	2	4	1	1	4	3	3	2	1	3	2	5	3	5	55	5	42	411	3	2	3	3	2	3	2	2	3	2	3	2	2	2	3	2	3	3	3	2	2	2	2	3	2	3	2	2	3	2
233	2	2	6	1	4	3	4	4	5	5	5	4	7	81	5	78	7	85	123	4	5	5	5	4	4	5	4	4	5	5	4	4	5	5	5	4	4	5	4	5	5	4	4	5	5	5	5	4	5
162	2	2	2	1	3	2	3	4	3	4	3	4	5	15	1	30	6	10	327	4	3	3	3	3	4	4	4	3	3	4	3	3	3	4	4	3	3	3	4	2	3	2	3	4	3	4	3	3	3
167	1	2	1	1	1	3	3	3	3	3	3	3	0	0	3	10	2	33	504	1	2	2	2	2	3	2	2	3	2	2	1	2	3	2	2	2	2	2	2	2	2	1	2	2	2	2	3	2	2
1	1	2	3	1	5	4	3	4	4	3	5	5	5	67	6	80	6	35	321	3	4	3	4	4	5	4	4	4	4	4	4	4	3	5	4	4	5	4	4	5	5	4	3	3	5	5	5	4	4
189	1	2	1	1	5	4	4	3	4	4	4	4	0	0	2	27	5	23	448	4	3	2	4	2	3	2	4	2	3	2	2	3	2	3	3	2	3	2	2	3	3	3	3	3	2	2	2	3	2
300	1	2	2	1	1	5	4	4	4	4	5	4	4	35	4	34	5	45	419	2	2	3	2	2	1	2	2	2	3	2	2	2	2	3	3	2	2	2	3	3	2	2	2	2	2	2	3	2	2
30	1	2	1	1	5	5	5	5	4	5	5	4	7	63	7	72	7	57	294	4	3	4	4	3	4	3	4	3	3	4	3	4	4	4	4	4	4	3	3	4	3	3	4	4	4	3	3	4	3
206	1	2	5	1	3	3	3	3	3	3	3	3	2	9	2	36	4	23	486	3	2	2	2	1	2	2	2	2	3	2	2	3	3	2	3	3	2	2	2	1	2	2	2	3	3	2	2	2	1
231	2	2	1	1	4	5	3	3	3	4	3	4	4	25	4	52	6	29	430	4	3	4	4	3	4	3	4	3	4	4	3	3	4	4	5	3	4	3	3	4	3	3	4	4	3	4	3	3	4
53	2	2	3	1	5	5	5	5	5	5	4	5	4	104	6	22	7	58	287	5	5	5	4	5	4	5	4	4	4	3	5	4	4	4	4	5	5	4	5	5	4	5	4	5	5	5	4	5	4
68	2	2	5	1	5	4	3	3	3	5	3	4	4	41	5	52	5	35	433	3	3	3	3	3	3	3	3	3	2	3	3	3	2	3	3	4	3	4	4	2	3	3	3	3	2	3	2	3	4
57	1	2	3	1	3	3	4	3	5	4	5	4	4	0	2	53	4	10	483	3	3	3	2	3	2	2	4	3	3	3	3	2	2	3	3	3	3	4	3	3	3	3	3	3	2	2	2	2	3
294	1	2	3	1	4	3	3	3	2	3	2	3	0	0	2	23	5	11	367	2	2	1	2	2	2	1	2	2	2	1	2	2	1	2	2	1	2	2	2	2	2	1	2	1	2	2	2	2	1
350	2	2	1	1	4	3	4	4	4	4	3	4	5	63	6	49	7	40	330	3	3	3	3	3	2	2	3	3	3	3	2	2	3	3	3	3	3	3	2	3	2	3	3	2	3	3	2	3	2
108	2	2	5	1	5	4	4	4	4	4	4	4	2	32	4	9	4	25	285	3	2	3	2	3	4	2	4	3	3	2	2	3	3	2	2	2	3	2	3	2	3	2	3	3	3	2	3	3	2
61	1	2	1	1	5	4	4	3	4	4	4	5	7	67	6	120	7	68	220	3	3	4	3	4	4	4	4	4	4	3	3	4	3	4	4	3	3	3	4	4	4	2	4	3	4	3	3	4	3
172	1	2	1	1	2	5	4	3	5	3	4	5	5	65	4	62	6	22	427	3	3	3	3	3	3	3	2	3	3	3	3	3	3	2	3	3	3	3	3	4	3	3	4	3	3	3	3	3	3
244	1	2	4	1	4	4	3	4	5	5	4	4	4	87	5	67	7	58	349	3	3	3	3	4	4	4	3	4	4	4	3	4	3	3	3	3	4	4	3	4	4	4	4	3	3	4	4	4	4
93	2	2	3	1	4	4	4	4	4	4	4	3	3	17	3	52	5	43	258	3	3	3	2	3	3	4	3	3	3	3	3	3	4	3	3	4	3	4	3	3	3	2	2	3	3	3	2	3	3
138	2	2	2	1	1	3	3	3	3	3	3	3	2	3	3	30	3	18	309	2	3	3	3	3	3	3	2	3	3	2	3	2	4	3	3	2	2	2	3	2	1	3	2	2	3	3	2	2	3
42	1	2	1	1	4	4	5	4	5	5	5	5	6	57	4	75	7	59	401	4	4	4	4	4	4	4	5	5	4	5	5	4	4	4	5	5	4	3	4	4	4	4	4	4	4	4	4	4	4
324	1	2	6	1	3	3	5	4	3	4	4	3	5	59	4	41	7	54	205	2	3	2	3	2	3	2	3	2	2	2	2	2	2	2	2	3	2	3	2	2	3	2	2	3	2	3	2	3	2
117	2	2	3	1	5	4	4	4	4	4	5	4	5	0	5	70	5	35	215	4	3	3	3	4	3	3	2	3	3	2	3	3	3	3	4	3	3	3	3	3	3	3	2	3	3	3	4	4	3
99	1	2	3	1	5	3	3	3	4	5	4	3	3	69	5	68	4	34	369	3	3	3	2	3	3	3	4	3	3	3	3	3	3	2	3	3	2	3	3	3	2	3	3	3	2	3	4	3	3
216	1	3	2	1	1	3	4	4	4	2	2	3	4	46	3	20	4	10	359	3	3	3	3	3	2	2	3	3	2	3	2	2	2	3	3	2	3	3	3	3	3	3	2	2	3	2	3	2	3
260	1	3	3	1	5	4	3	5	5	4	4	5	1	31	6	54	4	53	390	3	4	3	3	3	2	2	3	4	3	3	4	4	3	3	4	3	4	3	4	2	4	2	3	3	3	3	3	2	4
33	1	3	3	1	3	4	5	4	4	3	5	3	5	67	6	59	5	33	200	3	3	2	3	2	3	3	4	3	3	4	3	3	3	4	3	4	4	3	3	4	3	3	2	3	2	3	3	3	4
14	1	3	2	1	3	3	4	4	4	3	3	3	2	49	3	34	7	32	377	3	3	3	3	3	3	3	3	3	3	3	3	3	3	4	2	3	3	3	4	3	2	3	3	3	4	3	3	3	4
298	1	3	1	1	3	5	5	4	4	5	3	4	4	41	4	70	7	39	427	4	3	4	3	3	4	4	4	3	3	3	3	4	3	4	3	3	3	4	3	3	3	4	3	4	3	4	4	3	4
304	2	3	3	1	4	3	2	3	3	4	4	3	1	51	0	0	3	48	266	3	2	4	3	3	3	2	2	3	3	3	2	3	2	2	3	3	3	3	3	3	3	3	2	2	2	3	3	2	3
10	2	3	3	1	4	4	5	3	3	4	5	4	5	40	5	22	5	34	388	3	4	3	4	3	3	3	4	4	3	4	4	3	4	3	3	3	4	4	4	3	3	4	4	4	4	5	3	4	4
12	2	3	3	1	5	5	4	4	4	3	5	5	4	61	5	108	6	25	331	3	3	4	3	3	4	3	3	3	3	4	3	4	4	4	4	4	4	4	4	4	4	4	3	3	4	4	3	4	3
152	1	3	3	1	1	3	3	2	3	3	1	2	0	0	4	0	4	25	504	2	3	2	2	2	2	2	2	2	2	2	2	3	3	2	2	2	2	1	2	2	1	2	3	3	2	1	1	3	3
64	1	3	3	1	4	4	4	3	4	4	5	3	4	46	5	43	7	27	479	2	2	2	2	3	2	3	3	2	3	3	3	2	3	3	2	2	3	2	2	3	2	2	2	3	2	2	3	2	3
198	2	3	5	1	1	4	4	3	2	3	3	4	4	54	6	47	6	37	449	3	2	2	2	2	2	2	2	2	2	3	2	2	2	2	2	2	2	2	3	2	2	2	3	2	1	2	3	2	1
334	1	3	1	1	2	3	4	4	4	4	3	4	5	53	6	52	6	43	269	2	2	3	3	4	3	3	3	3	3	3	4	3	4	4	3	3	3	4	3	3	3	3	4	4	3	4	3	3	3
278	2	3	1	1	5	5	5	5	4	5	4	3	3	48	5	26	4	42	362	3	3	2	2	3	3	2	3	3	3	3	3	3	3	3	3	3	4	3	3	3	3	3	3	2	2	1	2	3	2
224	1	3	4	1	1	2	2	2	3	2	3	2	4	41	5	17	5	27	216	2	2	1	2	1	1	2	2	2	1	2	1	1	1	2	2	2	1	2	2	2	2	1	2	1	2	2	1	2	2
247	1	3	1	1	2	4	4	3	3	3	3	2	4	18	2	15	2	35	367	3	2	1	2	3	2	2	2	2	2	2	2	2	2	2	2	2	2	3	2	2	2	1	2	2	2	2	2	1	2
6	1	3	6	1	3	4	3	3	4	4	5	5	4	66	5	55	6	61	324	4	4	3	4	4	4	4	5	4	5	4	4	4	4	4	4	4	4	4	4	3	4	4	3	4	4	4	3	4	5
147	2	3	1	1	5	3	3	5	5	5	4	4	2	27	3	47	6	33	463	3	3	3	3	2	3	2	2	3	3	3	3	3	2	2	3	2	3	2	3	3	3	3	3	3	3	2	3	2	2
89	2	3	2	1	3	3	3	5	4	4	4	5	5	20	7	82	6	54	362	5	4	4	5	4	4	5	4	4	5	4	4	5	4	5	4	4	5	5	5	4	5	5	4	5	5	4	4	5	5
270	1	3	2	1	1	3	3	3	3	3	3	2	4	10	1	11	3	29	551	3	4	3	2	3	3	2	3	3	3	3	3	3	3	2	2	3	3	2	3	3	3	2	2	3	2	4	4	3	3
204	2	3	3	1	2	4	4	4	4	3	4	4	4	55	2	69	7	27	424	3	3	4	3	3	2	3	3	2	3	3	3	4	3	3	2	3	3	3	3	2	2	4	3	4	3	3	3	3	3
128	2	3	2	1	2	2	2	3	2	3	3	2	5	33	3	51	4	26	335	2	2	2	3	1	2	3	1	2	2	2	2	3	2	2	2	2	2	2	2	2	2	2	2	2	2	2	2	3	2
70	2	3	4	1	2	3	3	3	4	3	2	3	3	51	6	19	5	29	330	3	3	2	2	3	3	3	3	2	2	3	4	2	3	2	2	2	3	2	3	2	2	3	3	3	2	3	1	2	2
32	1	3	4	1	1	2	3	3	3	3	2	3	0	0	4	12	7	34	439	2	2	2	3	2	2	3	2	1	2	2	2	2	2	2	3	2	3	2	2	2	3	2	3	2	3	2	3	2	2
303	1	3	5	1	3	5	4	5	4	4	4	5	5	58	3	61	7	26	277	4	3	4	3	3	3	3	4	3	3	3	4	3	4	3	3	3	3	3	3	3	3	3	3	3	3	3	3	4	4
49	1	3	5	1	5	4	4	5	5	4	5	4	5	27	6	87	7	27	428	4	3	3	4	4	4	3	3	3	3	4	4	3	3	3	3	4	3	3	3	4	3	3	3	3	4	4	3	4	4
287	1	3	3	1	2	3	2	4	3	3	3	3	5	48	4	41	6	13	311	3	3	2	3	2	2	2	3	4	3	2	3	3	3	3	3	3	3	2	3	2	2	3	3	2	2	2	3	3	4
98	1	3	3	1	4	5	4	3	4	4	4	4	2	36	7	105	6	25	414	3	3	4	3	4	4	5	4	4	4	3	3	3	3	4	3	4	4	4	4	3	4	4	3	4	4	4	4	4	4
160	2	3	1	1	5	5	5	5	5	5	5	5	5	50	6	61	7	55	285	3	3	3	3	4	3	3	3	2	3	3	3	4	4	4	3	3	3	4	4	3	3	3	3	3	4	3	4	3	3
203	1	3	1	1	2	3	3	3	3	4	4	2	0	0	2	0	5	34	471	3	2	2	1	2	2	3	3	3	3	2	2	3	3	2	2	2	3	2	2	2	2	2	2	2	2	2	3	2	3
155	2	3	1	1	3	3	5	3	4	2	4	4	3	13	3	12	3	10	451	2	3	3	2	3	2	3	3	2	2	3	3	3	2	3	2	3	3	2	3	2	4	3	3	2	2	3	3	2	2
171	2	3	2	1	5	4	3	5	4	3	4	5	3	53	1	74	7	49	152	4	3	3	4	3	3	3	3	4	4	3	4	3	4	4	3	4	4	3	3	3	3	3	3	3	3	3	4	3	3
83	1	3	1	1	1	2	3	3	2	2	2	2	2	7	4	32	6	10	328	2	2	2	1	2	1	2	2	2	2	1	2	2	2	3	2	2	2	2	2	2	2	2	2	2	2	3	2	1	1
281	2	3	2	1	4	5	4	4	4	3	5	3	3	44	5	67	6	44	478	3	3	3	4	4	3	4	4	3	3	3	3	3	2	4	3	4	3	3	4	3	3	3	3	3	3	3	3	3	4
210	1	3	2	1	4	2	3	2	3	3	3	2	3	20	5	49	6	44	380	2	2	2	2	2	3	2	3	3	1	2	2	2	3	2	2	3	3	2	2	3	3	2	3	3	3	3	2	1	3
209	1	3	1	1	1	4	2	2	3	2	3	2	1	9	0	0	5	17	445	1	2	1	2	2	1	2	2	2	2	3	2	2	1	1	2	2	1	2	2	2	2	2	2	2	2	1	2	2	3
235	1	3	1	1	3	4	4	3	4	3	3	4	3	17	3	51	6	28	329	3	3	3	3	3	2	3	4	2	4	4	3	3	2	4	3	4	3	3	3	2	3	4	3	3	3	3	2	3	3
297	2	3	5	1	3	3	4	4	3	2	4	3	4	44	6	52	5	26	466	3	3	3	4	3	3	3	3	3	3	2	3	3	3	4	3	3	4	4	2	3	3	3	3	4	4	3	4	3	3
313	1	3	5	1	4	5	5	4	5	5	5	5	5	95	7	75	7	47	365	4	5	4	5	5	4	4	4	4	5	5	5	5	5	5	5	4	4	4	5	4	5	5	4	4	5	4	4	5	4
8	2	3	4	1	3	5	3	5	4	5	4	3	5	73	7	77	6	60	310	3	3	3	4	3	3	4	4	4	4	4	3	4	3	2	4	4	4	4	4	3	4	4	4	4	4	3	3	4	3
263	1	3	1	1	4	5	4	3	4	4	4	4	2	61	4	65	7	45	293	2	2	3	3	3	3	2	3	3	2	2	3	3	3	3	2	2	3	3	2	3	3	2	2	2	3	3	3	3	2
242	2	3	3	1	2	3	4	3	3	5	4	3	4	52	5	62	5	43	146	3	3	3	3	3	3	3	3	3	3	3	3	3	2	3	4	3	3	4	3	4	3	4	3	3	2	3	3	3	2
35	2	3	2	1	5	4	4	5	4	5	5	5	0	0	1	28	4	19	369	2	2	3	2	2	2	3	2	3	3	2	2	2	3	3	2	2	3	3	2	3	2	2	2	3	2	2	3	3	3
142	1	3	3	1	4	3	5	4	5	4	4	5	4	52	2	30	7	19	291	2	4	3	4	3	3	3	3	3	2	3	3	3	3	2	2	3	3	3	3	3	3	2	3	3	4	3	4	3	3
114	2	3	5	1	4	4	4	3	4	4	4	4	4	36	3	28	5	37	367	3	3	4	3	2	3	4	4	3	3	3	3	3	3	3	3	3	3	4	3	3	3	3	3	4	4	3	3	3	3
134	1	3	1	1	5	5	5	4	5	4	4	5	4	44	4	57	5	17	404	3	4	4	3	4	4	4	5	4	4	4	3	3	4	4	4	3	4	4	4	4	3	3	4	4	4	4	3	5	3
131	1	3	1	1	5	4	5	4	4	3	3	3	3	48	5	12	5	32	323	3	4	3	2	4	3	3	4	4	4	3	2	4	4	4	4	3	4	3	3	4	3	4	3	3	3	3	3	4	3
65	1	3	1	1	4	5	4	4	5	4	4	5	1	0	2	0	4	21	451	3	3	3	3	4	3	2	3	3	3	3	4	3	1	3	3	3	3	3	2	2	3	3	3	3	3	4	2	3	4
112	1	3	4	1	2	4	3	3	2	2	1	3	2	56	1	53	6	12	285	3	3	3	2	3	3	3	3	2	3	4	3	2	3	4	3	3	3	3	2	3	3	3	4	3	2	3	3	3	3
69	1	3	2	1	2	5	5	4	5	4	4	4	5	60	3	85	5	47	336	3	3	2	4	3	3	2	3	3	3	4	2	3	3	3	3	3	3	2	3	2	3	3	4	3	3	3	3	3	3
132	1	3	2	1	3	3	5	3	3	3	4	3	3	32	4	34	5	10	550	3	3	3	3	3	3	3	3	3	3	2	3	4	3	3	3	3	3	3	3	3	4	3	4	3	3	3	3	4	3
192	2	3	4	1	5	4	3	5	5	4	4	5	4	60	7	78	6	62	233	3	3	2	2	2	3	4	3	3	3	3	3	3	3	3	2	3	3	4	2	3	3	3	3	4	2	3	3	3	3
336	1	3	3	1	3	4	4	5	5	3	4	4	3	24	3	46	6	15	188	3	4	3	4	3	3	3	3	4	4	4	3	4	3	3	4	3	4	3	3	4	3	3	4	4	3	4	3	3	3
348	1	3	1	1	2	3	3	4	3	2	4	3	0	0	3	56	4	29	449	2	3	3	2	2	1	3	2	2	2	2	2	3	2	2	4	2	3	2	3	3	2	2	2	2	2	3	2	3	3
76	2	3	1	1	4	4	4	5	5	5	4	4	5	11	6	44	6	63	365	4	4	3	3	3	4	3	4	4	3	3	4	3	4	3	3	3	3	3	3	3	4	3	4	4	3	3	3	3	4
284	1	3	1	1	5	4	4	3	3	3	4	4	2	38	2	28	6	47	405	3	4	4	3	3	3	4	3	4	3	3	3	4	4	3	4	4	4	3	3	3	3	3	3	4	4	4	4	4	4
337	2	3	2	1	5	5	4	4	5	4	4	4	2	16	4	21	6	24	367	5	4	5	4	5	4	4	4	4	5	4	5	4	4	4	4	5	4	5	5	4	5	4	5	4	5	4	5	5	5
39	2	3	2	1	5	4	4	4	4	5	4	4	6	55	7	56	7	61	468	4	4	3	4	5	4	3	3	4	4	4	4	4	4	5	4	3	4	3	4	5	4	4	4	4	3	4	4	4	4
309	2	3	1	1	2	4	3	3	3	4	3	3	3	24	4	29	6	62	428	3	1	2	2	2	2	2	2	3	2	1	2	2	2	3	2	2	2	3	2	2	2	1	2	3	1	2	2	2	2
161	1	3	4	1	3	3	4	4	4	4	4	4	3	22	5	39	6	34	339	3	4	3	3	3	4	4	4	3	4	4	3	4	3	4	4	3	4	4	4	3	3	3	3	4	4	4	4	4	4
102	2	3	1	1	5	4	5	5	5	5	5	5	5	55	5	108	4	63	258	5	5	5	5	5	5	5	5	5	5	5	5	5	5	5	5	5	5	5	5	5	5	5	5	5	5	5	5	5	5
86	1	3	5	1	1	4	3	4	4	5	5	5	6	61	7	55	6	46	471	4	4	4	4	4	3	3	3	4	4	4	3	4	3	3	3	3	3	4	4	4	3	4	3	3	3	3	3	4	3
50	1	3	3	1	3	4	4	4	3	4	4	3	2	59	5	82	6	76	221	4	4	3	2	3	3	3	3	4	4	3	3	4	2	4	3	3	4	3	4	3	4	5	4	3	3	3	3	4	2
302	1	3	3	1	4	3	4	3	3	4	2	3	3	43	4	18	6	38	238	2	2	2	2	3	3	2	2	2	2	2	2	3	2	3	3	2	3	3	3	3	2	3	2	2	2	2	2	2	3
184	2	3	1	1	1	2	3	3	2	2	2	1	2	14	1	5	4	28	637	2	2	2	2	2	2	1	1	2	2	2	2	2	2	1	1	2	2	2	1	3	2	3	1	2	1	2	2	3	2
194	2	3	2	1	5	4	4	5	4	5	5	3	5	63	5	91	7	83	353	3	4	4	4	4	4	3	3	3	4	3	4	4	3	4	4	4	3	4	4	4	4	3	3	4	3	3	4	3	3
151	2	3	1	1	5	4	3	3	4	4	4	3	5	78	4	49	6	29	370	4	4	4	3	3	4	4	4	3	4	3	4	3	3	2	4	4	3	3	4	4	3	3	3	3	3	4	3	4	3
113	2	3	1	1	3	4	3	4	3	4	4	3	5	51	3	32	7	44	388	3	3	4	3	3	3	3	3	3	3	3	3	3	2	3	3	3	2	3	4	3	3	3	3	3	3	3	3	3	2
275	1	3	1	1	5	4	3	5	4	3	2	3	2	17	3	46	3	24	566	3	2	2	2	3	3	2	3	2	2	2	2	3	3	2	2	2	2	2	2	3	3	2	3	2	1	3	2	2	1
346	2	3	3	1	5	2	4	4	4	3	3	4	5	63	3	44	5	40	483	4	4	3	2	3	4	3	3	2	3	4	3	3	3	3	3	3	4	2	2	3	3	3	3	3	4	4	3	3	2
3	2	3	2	1	5	5	3	4	5	5	3	4	2	35	4	13	4	10	404	2	3	3	2	2	3	2	2	2	3	2	3	3	2	2	2	3	2	3	2	2	3	2	2	3	3	2	2	3	2
310	1	3	2	1	4	5	4	3	4	3	3	3	5	34	5	53	6	11	352	3	4	3	2	3	4	3	3	4	3	4	4	3	3	3	3	4	3	3	4	4	3	3	4	4	3	3	4	3	3
195	1	3	3	1	5	5	5	5	4	4	4	4	3	41	6	94	6	52	246	3	3	3	3	3	3	3	3	3	3	4	3	4	3	3	3	3	2	3	3	3	3	4	3	3	3	3	3	3	3
211	1	3	3	1	2	4	4	4	3	4	3	3	2	6	1	17	4	26	445	1	2	2	2	2	2	3	1	3	3	3	2	3	2	3	3	2	3	2	2	3	2	3	2	2	2	3	2	3	3
24	1	3	3	1	1	4	2	3	3	3	4	4	3	15	3	32	3	13	317	3	2	2	3	3	2	4	3	3	3	4	3	3	2	3	3	3	3	2	3	3	3	2	3	3	3	2	3	3	2
135	2	3	2	1	2	4	2	4	4	4	3	4	1	48	5	69	7	41	353	3	3	3	4	3	3	3	3	3	3	2	3	3	4	2	3	3	3	2	3	4	3	3	3	4	3	3	4	3	3
118	1	4	2	1	4	4	5	3	4	2	4	4	3	18	5	51	5	21	302	2	4	3	3	2	2	3	4	3	3	2	2	3	3	2	3	2	3	3	3	4	3	3	3	3	2	3	2	3	2
191	1	4	3	1	5	5	5	5	4	5	5	5	7	51	7	58	6	45	471	4	5	5	5	5	5	4	5	5	4	4	5	5	5	5	5	4	5	5	5	5	5	4	5	5	4	4	5	4	5
296	1	4	1	1	3	4	3	4	3	4	3	4	5	67	5	31	7	31	410	3	3	3	3	4	3	4	2	3	3	3	3	3	2	3	3	4	3	3	3	3	3	3	3	3	4	4	3	3	3
18	1	4	6	1	2	3	2	2	2	2	1	3	5	59	4	32	5	45	353	1	2	1	1	2	2	2	1	1	1	1	1	1	2	2	1	1	2	1	2	2	1	1	1	2	2	1	2	2	2
96	1	4	5	1	5	5	5	5	3	4	5	3	3	28	5	67	6	10	272	4	4	4	4	4	4	4	4	4	3	5	4	5	5	4	4	4	4	4	4	4	4	4	4	4	4	4	2	3	3
185	1	4	4	1	4	4	4	4	4	4	4	5	4	8	5	57	5	28	332	3	4	3	3	3	3	3	3	3	3	3	4	3	2	3	3	3	3	3	3	3	3	3	4	3	3	3	5	4	3
180	1	4	1	1	3	3	4	4	4	3	3	4	1	48	3	12	5	23	294	4	3	3	2	2	4	3	3	3	3	2	2	3	3	2	3	3	2	4	3	3	3	3	3	3	3	4	3	3	3
168	1	4	1	1	4	5	3	4	3	3	4	4	1	38	1	22	5	51	234	4	3	3	2	3	4	3	3	3	3	3	3	3	3	3	3	3	4	3	3	2	4	3	2	4	3	4	4	4	2
139	1	4	3	1	3	2	3	3	3	2	4	3	0	0	1	50	5	11	339	2	2	3	2	2	2	3	2	3	3	3	3	1	2	2	2	3	2	3	2	2	3	2	2	2	2	2	3	2	3
339	1	4	1	1	5	5	3	5	5	5	5	5	5	50	6	66	7	48	406	4	4	3	4	3	4	3	4	3	4	3	4	4	3	4	4	4	4	4	4	3	3	4	5	2	4	4	3	3	4
158	2	4	2	1	3	3	4	3	4	3	3	3	3	0	4	44	4	22	338	2	2	1	2	2	2	1	2	2	1	2	3	3	3	2	2	2	2	2	2	1	2	1	2	2	2	2	1	2	2
330	1	4	4	1	4	5	4	4	3	4	3	4	1	7	3	12	6	32	374	2	2	2	3	3	2	3	2	2	2	3	2	2	1	2	3	3	2	1	3	1	2	3	2	2	3	2	2	2	2
124	1	4	2	1	2	3	4	4	3	4	3	3	5	49	2	50	4	31	385	3	3	3	3	3	4	2	3	3	3	3	2	3	3	3	2	3	3	3	3	4	3	3	3	4	3	3	3	3	3
101	1	4	3	1	4	4	5	4	4	5	3	4	3	84	6	74	7	37	291	3	4	3	4	3	3	3	3	4	3	3	3	4	2	4	4	3	4	3	3	3	3	4	3	3	3	3	4	4	3
27	1	4	1	1	3	4	4	4	5	3	3	4	5	37	6	88	5	46	237	4	4	4	4	3	4	4	4	4	4	4	4	4	4	4	4	4	3	5	4	4	5	3	4	4	4	4	3	4	4
225	1	4	2	1	3	4	3	5	4	5	4	3	5	59	5	47	7	58	237	2	3	3	3	3	3	2	3	3	2	3	2	3	2	4	3	3	2	3	3	3	3	2	3	3	4	3	2	3	3
228	1	4	3	1	5	5	4	4	4	4	4	5	4	104	7	76	7	32	222	4	5	4	4	4	4	4	4	4	4	4	4	4	4	5	4	4	4	4	4	5	4	4	5	4	4	4	5	5	4
56	2	4	4	1	2	4	4	5	4	3	4	3	5	56	3	56	7	58	183	4	4	4	4	4	5	5	3	3	4	4	4	3	3	3	3	3	5	4	3	3	4	3	4	4	4	4	4	3	4
159	1	4	3	1	2	3	4	3	3	3	4	4	6	26	5	49	6	37	386	3	2	3	2	3	2	2	2	2	1	2	2	3	2	3	3	1	2	2	2	2	2	3	3	2	2	2	2	2	3
88	2	4	2	1	3	4	5	4	4	4	4	4	1	19	2	56	6	36	349	1	2	1	2	1	2	2	3	1	2	2	3	2	2	2	2	2	2	2	2	2	1	1	2	3	2	1	2	1	2
157	2	4	1	1	4	5	5	5	5	5	4	5	5	51	6	91	7	74	254	5	5	4	4	4	5	4	4	4	5	4	5	5	4	3	5	5	4	5	4	5	5	4	4	4	3	5	4	5	4
104	1	4	3	1	4	3	3	4	4	4	4	4	7	68	6	50	7	27	264	4	3	4	3	4	4	3	3	2	3	3	4	3	5	4	3	3	4	4	3	5	4	3	3	2	3	3	4	3	3
136	1	4	2	1	5	5	4	5	5	5	5	4	1	34	3	57	6	46	337	4	3	3	4	4	3	4	3	3	4	3	3	5	3	4	4	3	4	3	3	3	3	4	3	3	3	3	4	3	4
335	1	4	1	1	4	3	4	4	5	3	4	3	3	29	4	42	3	23	422	3	2	2	3	2	2	2	2	2	3	2	2	3	2	2	2	3	3	2	2	2	2	2	2	3	3	2	2	2	3
266	2	4	2	1	4	4	4	2	3	4	2	3	4	35	3	46	6	14	437	3	3	3	3	3	2	2	3	4	3	2	3	4	4	3	3	3	3	2	3	2	3	3	3	4	4	3	3	3	4
187	2	4	3	1	5	4	4	5	5	3	4	5	3	43	5	91	6	38	325	4	3	4	3	4	3	4	4	3	4	4	4	3	4	4	3	3	4	3	3	3	3	4	4	3	3	4	2	3	3
265	2	4	1	1	3	4	4	4	3	4	4	4	3	50	4	12	6	14	396	3	3	3	2	3	3	4	2	2	3	3	3	3	3	2	2	2	2	3	3	3	3	2	3	3	3	2	3	2	3
219	2	4	4	1	4	5	4	4	4	4	5	5	3	28	4	49	6	37	467	4	3	3	2	3	3	4	3	2	3	3	3	3	3	3	3	3	2	3	3	3	3	3	4	3	3	4	3	3	3
59	1	4	5	1	4	3	4	4	3	4	4	5	4	15	4	28	7	32	272	4	3	3	4	4	3	3	3	4	4	4	4	4	3	4	3	3	4	3	4	4	3	4	3	3	4	4	4	3	4
72	1	4	4	1	5	3	4	3	2	3	3	3	5	70	7	46	5	17	285	3	3	3	3	3	3	3	2	2	3	3	2	3	3	3	3	3	4	2	3	3	3	2	3	3	3	3	3	3	3
205	2	4	2	1	4	3	4	4	4	4	4	4	4	41	4	19	7	46	391	4	4	4	3	4	4	4	3	3	4	3	3	4	4	4	4	4	4	4	3	5	3	4	3	4	4	4	4	4	3
322	2	4	1	1	2	4	3	3	5	3	3	4	5	42	2	23	6	21	466	3	3	3	2	3	3	2	2	2	2	3	1	2	3	3	3	2	2	2	2	1	2	2	1	3	2	2	3	2	3
2	2	4	1	1	4	4	4	4	5	3	4	5	6	51	6	31	4	34	358	3	4	3	4	3	4	4	4	3	4	3	3	4	4	3	4	4	4	3	4	3	3	3	4	3	2	3	4	4	4
95	2	4	1	1	2	3	4	3	4	3	2	4	3	43	4	78	5	41	286	3	4	3	3	3	3	2	3	2	3	3	3	3	3	3	3	4	3	3	3	3	3	3	2	1	3	4	3	4	3
164	1	4	2	1	5	4	3	3	3	4	4	4	4	33	3	32	3	37	324	3	3	2	3	3	3	3	3	2	3	3	3	2	4	3	3	3	2	3	3	3	3	3	3	3	2	2	2	3	2
62	1	4	1	1	2	5	3	4	3	3	5	4	4	41	4	48	6	40	490	3	3	3	3	3	4	3	3	4	3	3	3	4	3	3	3	4	3	3	3	3	4	3	3	3	4	4	4	4	4
40	1	4	2	1	2	4	3	4	3	5	4	4	4	44	2	24	5	30	427	2	2	2	2	2	2	2	2	2	2	3	2	2	2	2	3	2	2	3	4	3	2	2	2	3	2	3	3	2	2
47	1	4	2	1	2	3	3	2	4	3	3	3	3	37	2	35	2	30	329	3	2	3	3	2	2	2	2	3	2	3	3	2	3	3	3	3	2	3	3	3	2	3	3	3	3	2	3	3	3
154	1	4	5	1	3	5	5	4	5	5	5	5	2	4	3	14	5	23	400	1	1	2	1	2	1	1	1	1	1	2	1	1	1	1	1	1	1	2	1	2	2	1	1	1	2	1	1	1	1
175	2	4	1	1	3	4	4	5	4	5	4	4	3	16	5	22	4	24	357	3	3	2	2	2	2	3	3	2	3	2	2	2	3	2	2	3	2	3	3	2	3	2	3	2	3	3	2	3	2
36	2	4	5	1	3	4	3	3	4	4	5	4	4	14	4	41	6	31	190	3	3	3	4	2	3	3	3	3	3	3	4	3	3	3	3	3	3	3	3	2	3	3	3	2	3	2	3	3	2
299	2	4	6	1	5	4	4	5	4	4	5	5	5	83	4	76	7	56	302	4	5	4	4	3	4	4	3	4	4	4	3	4	4	4	5	4	4	4	4	4	5	3	4	4	5	4	4	4	4
140	2	4	3	1	4	5	5	5	5	5	5	5	6	62	6	55	7	64	158	5	5	5	4	4	4	4	4	5	4	4	4	4	5	5	4	4	4	4	5	4	4	5	5	5	4	4	5	4	4
78	1	4	3	1	3	5	5	5	5	4	4	5	5	97	7	82	5	51	305	2	3	3	3	3	3	3	3	4	3	3	3	3	3	4	2	3	3	4	2	3	3	2	4	3	3	4	3	3	4
202	1	4	1	1	3	3	3	3	3	3	4	3	2	0	4	0	2	26	412	3	2	1	2	2	3	1	3	2	3	2	2	3	2	2	2	2	3	2	2	2	2	2	3	3	3	2	2	3	2
245	1	4	1	1	5	5	2	5	5	4	3	3	2	23	3	36	4	36	336	3	4	3	2	2	3	2	3	2	3	2	3	3	2	3	3	3	3	3	2	2	3	2	4	3	2	3	3	3	3
282	1	4	4	1	4	4	4	5	4	4	5	4	4	55	3	105	7	44	302	3	3	4	4	3	3	4	4	4	2	4	3	4	3	3	3	3	3	3	3	4	3	4	3	4	4	3	4	4	3
29	2	4	1	1	2	4	2	4	2	4	4	3	2	33	5	22	4	15	388	2	4	2	3	3	3	3	3	4	2	3	3	4	2	3	3	3	3	3	3	2	2	3	3	2	4	3	3	3	3
269	1	4	3	1	1	3	2	2	3	2	2	2	2	7	2	0	5	25	246	3	3	2	2	2	2	2	3	2	2	2	3	2	2	3	2	2	2	2	2	2	1	3	2	1	2	1	1	2	2
9	2	4	1	1	3	4	4	3	3	5	4	3	2	61	4	52	5	41	374	3	4	3	3	3	3	3	3	4	3	4	3	3	4	3	3	2	3	4	3	4	3	2	3	2	3	2	4	4	4
63	2	4	1	1	2	3	3	4	3	4	2	5	2	34	5	48	7	18	435	3	2	3	2	2	3	3	3	3	3	2	2	3	3	3	3	2	2	3	3	3	3	2	3	2	3	2	3	3	2
71	2	4	1	1	5	4	3	5	3	4	4	3	2	32	2	29	4	22	384	3	2	3	3	4	3	3	3	4	3	3	3	3	3	3	3	3	3	3	4	3	3	3	3	2	3	3	3	3	4
200	2	4	1	1	4	4	4	4	4	4	3	2	1	8	1	13	6	28	422	3	3	2	3	3	3	2	2	2	2	2	2	3	2	3	3	3	3	2	1	3	2	3	2	2	2	2	2	3	2
44	2	4	3	1	4	3	3	3	3	3	4	3	5	11	2	66	5	38	305	3	3	2	3	2	3	2	2	2	2	3	3	3	3	2	3	3	3	3	3	2	2	3	3	3	2	2	2	3	1
174	1	4	2	1	5	4	4	5	5	5	4	4	5	79	5	87	4	40	402	4	4	4	5	4	4	4	4	4	4	4	4	4	4	3	5	4	4	4	4	4	3	4	4	3	4	4	3	4	4
54	2	4	2	1	5	4	5	5	4	5	5	4	4	68	6	52	7	24	464	4	3	4	3	3	4	3	4	3	4	4	4	3	4	3	3	4	3	4	3	4	3	4	3	4	3	3	4	4	4
222	2	4	2	1	5	5	5	5	5	4	5	5	6	71	6	59	6	44	284	4	4	4	4	3	3	4	4	4	4	4	4	4	4	3	4	4	4	4	4	4	5	3	4	4	4	4	3	4	4
15	1	4	2	1	3	4	4	4	3	4	3	5	4	32	3	82	6	18	349	3	3	3	3	4	3	2	2	3	4	3	2	2	4	3	3	3	3	3	3	3	3	3	3	3	4	3	3	3	3
46	2	4	5	1	2	3	3	4	3	2	2	3	2	6	1	4	6	26	354	3	3	3	3	2	2	2	3	2	3	3	3	2	2	2	4	3	2	2	2	2	2	2	2	2	3	3	3	3	4
186	2	4	1	1	3	5	3	3	2	4	4	3	3	25	2	26	6	28	439	2	3	2	3	3	3	3	2	2	3	2	3	3	3	2	3	2	3	2	2	3	2	3	2	2	3	2	3	3	2
163	2	4	3	1	2	3	3	3	3	3	2	4	5	3	3	62	6	59	396	3	3	4	3	3	3	4	2	4	4	2	4	3	4	4	4	2	4	4	4	4	3	3	4	4	3	3	4	3	3
52	2	4	5	1	5	4	5	4	4	3	3	5	4	39	7	40	7	47	187	4	5	4	4	4	4	4	4	4	4	3	4	3	4	4	5	4	4	5	3	5	4	3	4	4	4	4	4	4	3
262	2	4	3	1	5	4	4	4	4	5	4	4	5	70	5	44	7	63	265	4	3	4	3	4	4	4	4	5	3	3	4	4	4	3	4	4	5	3	4	4	4	4	4	4	3	3	3	4	3
181	1	4	1	1	5	4	4	4	4	4	4	4	7	72	4	54	6	57	332	4	4	4	4	4	4	5	5	4	5	4	4	4	4	4	4	3	5	4	3	4	4	4	5	4	3	3	5	4	5
82	2	4	3	1	3	5	5	5	5	5	5	5	7	122	5	122	7	61	184	5	5	5	5	5	5	5	5	5	5	5	5	5	5	5	5	4	5	5	5	5	5	5	5	5	5	5	5	5	5
226	1	4	1	1	2	3	3	3	3	2	1	2	2	12	4	1	3	16	561	1	1	2	1	2	2	1	2	2	2	1	1	1	1	3	1	2	1	2	2	1	1	2	2	1	2	1	2	1	1
331	1	4	1	1	2	5	4	4	4	4	5	4	7	82	6	98	3	46	292	4	4	4	4	4	4	3	3	3	4	4	3	4	4	3	4	3	3	4	3	3	3	3	3	4	4	4	4	4	3
34	2	4	3	1	5	4	5	5	4	5	5	5	2	52	3	45	5	54	405	2	2	2	3	3	2	4	3	2	2	2	2	2	2	3	3	3	2	3	2	3	3	3	3	3	3	3	3	2	3
41	1	5	2	1	5	5	5	5	5	4	4	5	5	97	4	46	7	66	171	5	5	5	5	4	4	5	5	5	4	5	5	5	4	5	5	5	5	4	5	5	4	5	5	5	5	5	5	4	5
129	1	5	3	1	5	4	3	2	4	4	5	4	4	31	4	56	6	61	223	3	4	3	2	4	2	3	3	4	4	3	3	3	3	3	3	3	2	3	4	4	4	3	3	2	4	4	3	3	4
122	2	5	1	1	5	4	4	5	4	4	3	4	5	28	4	76	6	50	313	4	4	3	4	3	4	4	4	4	4	4	5	5	4	4	4	4	4	5	5	3	4	4	4	4	4	4	4	4	5
115	2	5	4	1	2	2	2	3	3	3	2	2	3	13	1	41	5	19	341	5	2	3	3	3	3	3	2	3	3	3	4	3	3	2	4	2	4	3	3	2	3	3	3	3	3	3	2	3	3
97	1	5	5	1	5	4	3	4	4	3	4	3	7	65	7	105	7	67	325	3	3	4	3	4	3	4	3	3	4	4	3	3	3	3	3	3	3	3	4	4	3	3	4	4	2	4	3	4	4
329	1	5	1	1	3	4	3	4	4	4	4	3	5	61	4	93	5	66	364	3	3	4	3	3	3	4	4	3	4	3	3	3	3	3	3	4	3	3	3	4	4	3	3	3	3	3	3	3	3
17	1	5	4	1	2	3	3	2	3	3	4	4	3	39	1	44	6	22	371	3	3	3	3	4	3	3	3	3	3	3	3	2	3	3	2	3	3	3	3	3	3	2	3	3	2	3	3	3	4
312	1	5	6	1	2	3	3	4	3	2	3	3	4	0	4	89	6	56	487	3	3	2	3	3	4	2	3	3	3	3	3	3	2	3	3	3	2	2	2	3	1	3	3	2	2	2	1	3	2
182	1	5	3	1	2	2	4	4	3	4	2	3	1	1	4	2	3	24	413	2	3	1	3	2	2	3	3	3	4	2	2	3	3	3	3	2	3	2	2	3	2	3	2	2	1	3	3	2	4
232	1	5	4	1	4	4	4	3	5	4	4	4	6	67	6	49	7	48	225	3	3	3	2	3	3	3	3	3	3	2	2	3	2	2	2	3	3	2	3	3	2	4	3	3	2	2	3	3	3
120	1	5	2	1	3	5	4	5	4	3	5	4	6	36	5	58	5	26	388	3	3	4	3	4	3	4	3	4	4	4	3	3	3	3	3	3	3	4	3	3	3	4	4	3	4	3	3	3	3
169	1	5	4	1	4	4	5	4	4	4	4	5	3	30	3	38	5	36	216	3	3	3	3	2	3	2	2	3	3	3	3	3	3	2	3	3	3	2	2	2	2	2	2	3	2	3	2	2	2
150	1	5	3	1	2	4	5	5	4	5	5	4	3	57	3	63	6	50	272	5	4	4	4	5	4	4	5	4	4	4	4	4	4	4	4	4	4	4	4	4	4	4	5	4	4	4	4	4	3
126	1	5	5	1	4	4	4	4	4	5	5	4	6	75	7	84	5	66	284	4	4	4	3	4	4	4	5	5	3	4	4	4	4	4	4	3	3	4	3	4	3	4	4	4	4	4	4	3	3
149	1	5	3	1	4	4	5	5	4	5	4	5	4	41	4	47	7	36	342	4	3	4	4	4	4	4	4	4	3	3	3	4	4	4	4	4	4	3	4	4	4	4	4	4	4	3	5	5	3
326	2	5	2	1	5	5	5	5	3	3	3	4	5	46	5	38	5	37	327	2	3	2	2	3	2	4	3	2	2	2	3	2	2	3	3	3	2	3	3	2	3	4	3	2	3	2	2	2	3
183	2	5	1	1	2	4	4	4	4	3	2	4	2	42	3	44	5	45	351	2	3	4	3	2	3	3	3	3	3	3	3	3	2	2	3	3	2	3	2	3	2	3	3	3	3	4	3	3	2
173	1	5	3	1	3	2	2	2	3	2	3	2	3	14	1	41	6	36	378	2	1	2	3	1	2	2	1	2	2	2	1	2	1	2	2	2	2	2	2	2	1	2	2	3	1	2	2	1	2
92	2	5	3	1	3	4	4	3	3	4	3	4	5	17	3	57	6	20	387	3	2	3	2	3	3	3	3	3	3	3	2	2	3	3	3	3	2	3	3	3	2	3	2	3	3	2	3	2	3
[truncated: 47 more columns]
